# Supplementary material for: Structural Characterization, Toxicity Assessment and Molecular Modeling of Forced Degradation Products of Siponimod
Source: Int J Mol Sci. 2026 Apr 18;27(8):3630. doi: 10.3390/ijms27083630 (PMC13116541; doi:10.3390/ijms27083630)
Supplement: Supplementary file 1 [file ijms-27-03630-s001.zip]

Archive with 1 entries (1 files):
- ijms-4183739-Supplementary Material.pdf
